# Supplementary material for: Photo-Fenton and TiO2 Photocatalytic Inactivation of Model Microorganisms under UV-A; Comparative Efficacy and Optimization
Source: Molecules. 2023 Jan 26;28(3):1199. doi: 10.3390/molecules28031199 (PMC9920570; doi:10.3390/molecules28031199)
Supplement: Supplementary file 1 [file molecules-28-01199-s001.zip]

Archive with 1 entries (1 files):
- molecules-2120150-supplementary.pdf
